# Supplementary material for: Flatfishes colonised freshwater environments by acquisition of various DHA biosynthetic pathways
Source: Commun Biol. 2020 Sep 18;3:516. doi: 10.1038/s42003-020-01242-3 (PMC7501227; doi:10.1038/s42003-020-01242-3)
Supplement: Supplementary file 3 — Supplementary Data 1 [file 42003_2020_1242_MOESM3_ESM.xlsx]

## Sheet: Supplementary Table 2
Supplementary Data 1. Reference sequences with accession numbers
Step	Species	Nucleotide	Protein
Determined in this research
16S rRNA	Gymnachirus melas	LC487286
	Trinectes maculatus	LC487287
	Apionichthys finis	LC487288
	Hypoclinemus mentalis	LC487289
fads2 (CDS)	Gymnachirus melas	LC487294	BBL33564
	Trinectes maculatus	LC487295	BBL33565
	Apionichthys finis	LC487296	BBL33566
	Hypoclinemus mentalis	LC487297	BBL33567
		LC487298	BBL33568
fads2 (genomic)	Hypoclinemus mentalis	LC490864
elovl5 (CDS)	Gymnachirus melas	LC487290	BBL33560
	Trinectes maculatus	LC487291	BBL33561
	Apionichthys finis	LC487292	BBL33562
	Hypoclinemus mentalis	LC487293	BBL33563
Phylogenetic analysis
16S rRNA	Citharoides macrolepidotus	AP014588
	Lepidoblepharon ophthalmolepis	KJ433560
fads1	Callorhinchus milii	XM_007887444	XP_007885635
	Scyliorhinus canicula	JN657543	AEY94454
fads2	Callorhinchus milii	XM_007887445	XP_007885636
	Scyliorhinus canicula	JN657544	AEY94455
	Salmo salar	AF478472	AAL82631
		AY458652	AAR21624
		GU207400	ADA56788
		GU207401	ADA56789
	Siganus canaliculatus	EF424276	ABR12315
		GU594278	GU594278
	Oreochromis niloticus	KF268464	ADJ29913
		XM_003440472	XP_003440520
	Chirostoma estor	KJ417838	AHX39206
		KJ417839	AHX39207
	Channa striata	EU570220	ACD70298
		KT962985	AMY15661
	Danio rerio	AF309556	AAG25710
	Solea senegalensis	JN673546	AEQ92868
	Clarias gariepinus	KU925904	AMR43366
	Oryzias latipes	XM_011476059	XP_011474361
	Lates calcarifer	GQ214179	ACS91458
	Rachycentron canadum	FJ440238	ACJ65149
	Scophthalmus maximus	AY546094	AAS49163
	Paralichthys olivaceus	KM893456	AJG36440
	Gadus morhua	DQ054840	AAY46796
	Sparus aurata	GQ162822	ADD50000
	Nibea mitsukurii	GQ996729	ACX54437
Designing degenerate primers
16S rRNA	Achirus lineatus	JQ939049
	Gymnachirus melas	JQ939050
	Gymnachirus texae	JQ939051
	Trinectes maculatus	JQ939052
fads2	Scophthalmus maximus	AY546094	AAS49163
	Solea senegalensis	JN673546	AEQ92868
	Paralichthys olivaceus	KM893456	AJG36440
	Cynoglossus semilaevis	XM_008312161	XP_008310383
elovl5	Scophthalmus maximus	AF465520	AAL69984
	Solea senegalensis	JN793448	AER58183
	Paralichthys olivaceus	KM893457	AJG36441
	Cynoglossus semilaevis	XM_008322048	XM_008322048
