# Supplementary material for: Flatfishes colonised freshwater environments by acquisition of various DHA biosynthetic pathways
Source: Commun Biol. 2020 Sep 18;3:516. doi: 10.1038/s42003-020-01242-3 (PMC7501227; doi:10.1038/s42003-020-01242-3)
Supplement: Supplementary file 4 — Supplementary Data 2 [file 42003_2020_1242_MOESM4_ESM.xlsx]

## Sheet: Supplementary Table 3
Supplementary Data 2. Primers
Step	Primer name	Sequence (5’ to 3’)
cDNA synthesis	oligo_dT_adapter_primer	GTAATACGACTCACTATAGGGCACGCGTGGTCGACGGCCCGGGCTGGTTTTTTTTTTTTTTTTT
Phylogenetic analysis	16S_Fw	CATCTCTGTGGCAAAAGAGT
	16S_Rv	TAGGATGTCCTGATCCAACAT
Degenerate PCR	flatfish_fads2_F1	TGGRARGAGGTGCARARMCACAGCA
	flatfish_fads2_F2	AAAAGACAYCCAGGAGGGTTTC
	flatfish_fads2_R1	AGATGATGYTCGATYTGAAAGTTGAG
	flatfish_fads2_R2	AGCTGCATKGTTAACCAGTCCT
	flatfish_elovl5_F1	CACCAACCTTTGCACTCACA
	flatfish_elovl5_F2	CTTCTGATTGTGTGGATGGG
	flatfish_elovl5_R1	TCTTGTACGTCTGAATGTAG
	flatfish_elovl5_R2	GCTGWAACTGTGTGATGTAT
RACE	3’RACE_adapter_R1	CCATCCTAATACGACTCACTATAGGGC
	3’RACE_adapter_Rn	CTATAGGGCACGCGTGGT
	Hm_fads2_5’RACE_R1	AGGTGGAGGCAGAAGAACAA
	Hm_fads2_5’RACE_Rn	GTTCTTGTTTCGGTCCTGGCT
	Hm_fads2_3’RACE_F1	CCCCCTCTGCTCATTCCAATTT
	Hm_fads2_3’RACE_Fn	CTGGGTGGATCTGGTTTGGT
	Tm_fads2_5’RACE_R1	CTGGATCCGGATGAAAAGCAGAAAACAC
	Tm_fads2_5’RACE_Rn	AGCATAGTGGGCGATGACACGGAAG
	Tm_fads2_3’RACE_F1	GGTGTGTTTGGCTCGTTGGCTCT
	Tm_fads2_3’RACE_Fn	TGGAAAGTCACTGGTTTGTGTGGG
	Hm_elovl5_5’RACE_R1	TGTGAGTGTTTTGGCAGTAGAAGTT
	Hm_elovl5_5’RACE_Rn	CCACACAGCACCCACAAGCTCAT
	Hm_elovl5_3’RACE_F1	GAGGCCGTATCTTTGGTGGAA
	Hm_elovl5_3’RACE_Fn	AGATACATCACACAGCTACAG
	Tm_elovl5_5’RACE_R1	ATGTAGAAAGACAAGAGCGTGAGG
	Tm_elovl5_5’RACE_Rn	CCCCAGCCAGACAATCAGAAGGTACAT
	Tm_elovl5_3’RACE_F1	TTCGTTCTTCGGTGCCTGCCTA
	Tm_elovl5_3’RACE_Fn	TGTGGCTTCAGCATGGGTTGG
CDS cloning	Hm_fads2_5’UTR_Fw	TGTTGTTGTGGATGAGAG
	Hm_fads2_3’UTR_Rv	AACCGCAGAGATAGAATGA
	Hm_Tm_elovl5_5’UTR_Fw	CAGGCTGGCAACTTTATGGT
	Hm_Tm_elovl5_3’UTR_Rv	AGCATCATTAGCTAACACAC
	Tm_fads2_5’UTR_Fw	GTTGTTGTGGATGAGAGCTGGA
	Tm_fads2_3’UTR_Rv	TTTTATGGCTGGTGCGACTTGT
	Achiridae_fads2_5’UTR_F1	AGTGTGCAGGTGGATTAAGG
	Achiridae_fads2_5’UTR_F2	GGATTAAGGCCAGGGACAGC
	Achiridae_fads2_3’UTR_R1	GAATCATAAAACYGSAGAGA
	Achiridae_fads2_3’UTR_R2	ACYGSAGAGATAGAATKAAT
	Achiridae_elovl5_5’UTR_F1	CGMCAGGCYGGSAACTTTAT
	Achiridae_elovl5_5’UTR_F2	GGCYGGSAACTTTATGGTGACAAA
	Achiridae_elovl5_3’UTR_R1	AGCAKCATTAGCTAACACACT
	Achiridae_elovl5_3’UTR_R2	ACTAMAGTGARYTTTGGGTGACG
Vector construction	Hm_Af_Fads2_Fw_HindIII	ATTAAGCTTGAGATGGGAGGTGGAGGCCAGCTGA
	Hm_Af_Fads2_Rv_XbaI	AGTTCTAGATCATTTATGTAGATATGCATCAA
	Tm_Fads2_Fw_HindIII	AAAAAGCTTAGGATGGGAGGTGGAGGCCAGTTGAC
	Tm_Fads2_Rv_XbaI	CCCTCTAGATCATTTATGTAGATACGCATCAAGCC
	Gm_Fads2_Fw_HindIII	AAAAAGCTTAGGATGGGAGGTGGAGGCCAGCGGTC
	Gm_Fads2_Rv_XbaI	CCCTCTAGATCATTTATGTAAATATGCATCGAGCC
	Hm_Tm_Elovl5_Fw_HindIII	ATCAAGCTTAAAATGGAAACCTTCAATCATAAACTCAA
	Hm_Elovl5_Rv_XbaI	ATTTCTAGATCAATCCACCCTCAGTTTCTTGTGT
	Tm_Elovl5_Rv_XbaI	TAATCTAGATCAATCCACCCTCAGTTTCTTGTGCG
	Af_Elovl5_Fw_HindIII	GGGAAGCTTAAAATGGAAACCGTCAATCATAAATT
	Af_Elovl5_Rv_XbaI	TTTTCTAGATCAATCCACCCTCAGTTTCTTGTGTG
	Dr_Fads2_Fw_HindIII	ACGAAGCTTACGATGGGTGGCGGAGGACAGCAGACA
	Dr_Fads2_Rv_XbaI	ACGTCTAGATTATTTGTTGAGATACGCATCCA
	Dr_Elovl2_Fw_KpnI	CCGGGTACCAATATGGAATCATATGAAAA
	Dr_Elovl2_Rv_XbaI	CGGTCTAGATCACTGTAGCTTCTGTTTGG
	pYES2_linearize_Fw	TCCACAGAATCAGGGGATAAC
	pYES2_linearize_Rv	TAACCGTATTACCGCCTTTGAGT
	PADH1_DrElovl2_TADH1_Fw	GCGGTAATACGGTTATCTAGCTCCCTAACATGT
	PADH1_DrElovl2_TADH1_Rv	CCCTGATTCTGTGGAGTGTGGAAGAACGATTAC
Genomic analysis	Hm_gfads2_5’Fw	AAAAGTGTACAACATCACCC
	Hm_gfads2_5’Rv	ATCTCTGCTTTCCTGACTCG
	Hm_gfads2_3’Fw	CTCTGGCTTGATGCATATCT
	Hm_gfads2_3’Rv	CCCGAGTTTTTCAGTGACCT
Mutagenesis	Hm_Fads2b_V69A_Fw	ACAGAGGCGTTCAGTGCGTTTCATCCGGATCCA
	Hm_Fads2b_V69A_Rv	ACTGAACGCCTCTGTGGCATCCTGTCCAGCATA
	Hm_Fads2b_L239V_Fw	CTTTGTAGTTGGCGAAACTCAGCCTGTGGAGTA
	Hm_Fads2b_L239V_Rv	TCGCCAACTACAAAGATGTTCAACATGTTGATG
	Hm_Fads2b_Y277F_Fw	ATTTTCTTCCACATTCACATAATGCACACCATG
	Hm_Fads2b_Y277F_Rv	AATGTGGAAGAAAATTGGAATGAGCAGAGGGGG
	Hm_Fads2b_H280Q_Fw	ACATTCAGATAATGCACACCATGATCTCTCGCC
	Hm_Fads2b_H280Q_Rv	GCATTATCTGAATGTGGTAGAAAATTGGAATGA
	Hm_Fads2b_Y290D_Fw	TCGCCATGACTGGGTGGATCTGGTTTGGTCCAT
	Hm_Fads2b_Y290D_Rv	ACCCAGTCATGGCGAGAGATCATGGTGTGCATT
	Hm_Fads2b_F300Y_Fw	ATGTCTTACTATCTTCGCTACTTCAGCTGTTAC
	Hm_Fads2b_F300Y_Rv	AAGATAGTAAGACATGGACCAAACCAGATCCAC
	Hm_Fads2b_W418S_Fw	ACTCTGTCGCAAGGCTTTGCTGATATTGTCAGG
	Hm_Fads2b_W418S_Rv	GCCTTGCGACAGAGTTTTCACCTGGTAAGGAAT
	Hm_Fads2b_A422T_Fw	AGGCTTTACTGATATTGTCAGGTCACTGAAAAA
	Hm_Fads2b_A422T_Rv	ATATCAGTAAAGCCTTGCCACAGAGTTTTCACC
	Hm_Fads2a_F277Y_Fw	ATTTTCTACCACATTCAGATAATGCACACCATG
	Hm_Fads2a_F277Y_Rv	AATGTGGTAGAAAATTGGAATGAGCAGAGGGGG
	Hm_Fads2a_F277Y+Q280H_Fw	TTTTCTACCACATTCACATAATGCACACCATGATC
	Hm_Fads2a_F277Y+Q280H_Rv	CATTATGTGAATGTGGTAGAAAATTGGAATGAGCA
