# Supplementary material for: Flatfishes colonised freshwater environments by acquisition of various DHA biosynthetic pathways
Source: Commun Biol. 2020 Sep 18;3:516. doi: 10.1038/s42003-020-01242-3 (PMC7501227; doi:10.1038/s42003-020-01242-3)
Supplement: Supplementary file 5 — Supplementary Data 3 [file 42003_2020_1242_MOESM5_ESM.xlsx]

## Sheet: Supplementary Table 4
Supplementary Data 3. PCR conditions
				Denature tenperature (°C)	Annealing tremprature (°C)	Extention temperature (°C)	Number of cycles
PCR	Forward primer	Reverse primer	DNA polymerase	(duration in s)	(duration in s)	(duration in s)
Achiridae
16S rRNA gene	16S_Fw	16S_Rv	PrimeSTAR Max DNA Polymerase	98 (10)	55 (5)	72 (20)	35
H. mentalis
fads2 cloning
Degenerate PCR	flatfish_fads2_F1	flatfish_fads2_R1	TaKaRa Ex Taq	94 (30)	58 (30)	72 (60)	35
5’RACE 1st PCR	GeneRacer 5’	Hm_fads2_5’RACE_R1	TaKaRa Ex Taq	94 (30)	72 > 57 (35)*	72 (60)	35
5’RCAE nested PCR	GeneRacer 5’ nested	Hm_fads2_5’RACE_Rn	TaKaRa Ex Taq	94 (30)	55 (30)	72 (60)	30
3’RACE 1st PCR	Hm_fads2_3’RACE_F1	3’RACE_adapter_R1	TaKaRa Ex Taq	94 (30)	72 > 57 (35)*	72 (60)	35
3’RACE nested PCR	Hm_fads2_3’RACE_Fn	3’RACE_adapter_Rn	TaKaRa Ex Taq	94 (30)	55 (30)	72 (60)	30
CDS cloning	Hm_fads2_5’UTR_Fw	Hm_fads2_5’UTR_Rv	PrimeSTAR Max DNA Polymerase	98 (10)	55 (5)	72 (20)	35
Vector construction	Hm_Af_Fads2_Fw_HindIII	Hm_Af_Fads2_Rv_XbaI	PrimeSTAR Max DNA Polymerase	98 (10)	55 (5)	72 (20)	35
elovl5 cloning
Degenerate PCR	flatfish_elovl5_F2	flatfish_elovl5_R1	TaKaRa Ex Taq	94 (30)	52 (30)	72 (60)	35
5’RACE 1st PCR	GeneRacer 5’	Hm_elovl5_5’RACE_R1	TaKaRa Ex Taq	94 (30)	70 > 55 (35)*	72 (90)	35
5’RACE nested PCR	GeneRacer 5’ nested	Hm_elovl5_5’RACE_Rn	TaKaRa Ex Taq	94 (30)	58 (30)	72 (90)	35
3’RACE 1st PCR	Hm_elovl5_3’RACE_F1	3’RACE_adapter_R1	TaKaRa Ex Taq	94 (30)	70 > 55 (35)*	72 (90)	35
3’RACE nested PCR	Hm_elovl5_3’RACE_Fn	3’RACE_adapter_Rn	TaKaRa Ex Taq	94 (30)	58 (30)	72 (90)	35
CDS cloning	Hm_elovl5_5’UTR_Fw	Hm_elovl5_3’UTR_Rv	PrimeSTAR Max DNA Polymerase	98 (10)	55 (5)	72 (20)	35
Vector construction	Hm_Elovl5_Fw_HindIII	Hm_Elovl5_Rv_XbaI	PrimeSTAR Max DNA Polymerase	98 (10)	55 (5)	72 (20)	35
Genomic fads2 analysis	Combinations of primer series for genomic analysis		TaKaRa LA Taq	94 (10)	68 (900)**		30
			PrimeSTAR GXL DNA Polymerase	98 (10)	60 (15)	68 (10)	30
fads2 mutagenesis	Each pair of primer series for mutagenesis		PrimeSTAR Max DNA Polymerase	98 (10)	55 (15)	72 (40)	30
T. maculatus
fads2 cloning
Degenerate PCR	flatfish_fads2_F1	flatfish_fads2_R1	TaKaRa Ex Taq	94 (30)	55 (30)	72 (60)	35
5’RACE 1st PCR	GeneRacer 5’	Tm_fads2_5’RACE_R1	PrimeSTAR HS DNA Polymerase	98 (10)	55 (5)	72 (60)	30
5’RCAE nested PCR	GeneRacer 5’ nested	Tm_fads2_5’RACE_Rn	PrimeSTAR HS DNA Polymerase	98 (10)	55 (5)	72 (60)	30
3’RACE 1st PCR	Tm_fads2_3’RACE_F1	3’RACE_adapter_R1	PrimeSTAR HS DNA Polymerase	98 (10)	55 (5)	72 (60)	30
3’RACE nested PCR	Tm_fads2_3’RACE_Fn	3’RACE_adapter_Rn	Tks Gflex DNA Polymerase	98 (10)	60 (15)	68 (30)	30
CDS cloning	Tm_fads2_5’UTR_Fw	Tm_fads2_5’UTR_Rv	PrimeSTAR Max DNA Polymerase	98 (10)	55 (5)	72 (20)	35
Vector construction	Tm_Fads2_Fw_HindIII	Tm_Fads2_Rv_XbaI	PrimeSTAR Max DNA Polymerase	98 (10)	55 (5)	72 (20)	35
elovl5 cloning
Degenerate PCR	flatfish_elovl5_F1	flatfish_elovl5_R1	TaKaRa Ex Taq	94 (30)	55 (30)	72 (60)	35
5’RACE 1st PCR	GeneRacer 5’	Tm_elovl5_5’RACE_R1	TaKaRa Ex Taq	94 (30)	72 > 57 (35)*	72 (90)	35
5’RCAE nested PCR	GeneRacer 5’ nested	Tm_elovl5_5’RACE_Rn	TaKaRa Ex Taq	94 (30)	72 > 57 (35)*	72 (90)	35
3’RACE 1st PCR	Tm_elovl5_3’RACE_F1	3’RACE_adapter_R1	TaKaRa Ex Taq	94 (30)	72 > 57 (35)*	72 (90)	35
3’RACE nested PCR	Tm_elovl5_3’RACE_Fn	3’RACE_adapter_Rn	TaKaRa Ex Taq	94 (30)	60 (30)	72 (90)	35
CDS cloning	Hm_Tm_elovl5_5’UTR_Fw	Hm_Tm_elovl5_5’UTR_Fw	PrimeSTAR Max DNA Polymerase	98 (10)	55 (5)	72 (20)	35
Vector construction	Hm_Tm_Elovl5_Fw_HindIII	Tm_Elovl5_Rv_XbaI	PrimeSTAR Max DNA Polymerase	98 (10)	55 (5)	72 (20)	35
A. finis
fads2 cloning
CDS cloning	Achiridae_fads2_5’UTR_F1	Achiridae_fads2_3’UTR_R1	PrimeSTAR Max DNA Polymerase	98 (10)	55 (5)	72 (20)	35
Vector construction	Hm_Af_Fads2_Fw_HindIII	Hm_Af_Fads2_Rv_XbaI	PrimeSTAR Max DNA Polymerase	98 (10)	55 (5)	72 (20)	35
elovl5 cloning
CDS cloning	Achiridae_elovl5_5’UTR_F1	Achiridae_elovl5_3’UTR_R1	PrimeSTAR Max DNA Polymerase	98 (10)	55 (5)	72 (20)	35
Vector construction	Af_Elovl5_Fw_HindIII	Af_Elovl5_Rv_XbaI	PrimeSTAR Max DNA Polymerase	98 (10)	55 (5)	72 (10)	30
G. melas
fads2 cloning
CDS cloning	Achiridae_fads2_5’UTR_F2	Achiridae_fads2_3’UTR_R1	PrimeSTAR Max DNA Polymerase	98 (10)	55 (5)	72 (10)	30
Vector construction	Gm_Fads2_Fw_HindIII	Gm_Fads2_Rv_XbaI	PrimeSTAR Max DNA Polymerase	98 (10)	55 (5)	72 (10)	30
elovl5 cloning
CDS cloning	Achiridae_elovl5_5’UTR_F1	Achiridae_elovl5_3’UTR_R1	PrimeSTAR Max DNA Polymerase	98 (10)	55 (5)	72 (10)	30
Vector construction	Gm_Elovl5_Fw_HindIII	Gm_Elovl5_Rv_XbaI	PrimeSTAR Max DNA Polymerase	98 (10)	55 (5)	72 (10)	30
D. rerio
fads2 vector construction	Dr_Fads2_Fw_HindIII	Dr_Fads2_Rv_XbaI	PrimeSTAR Max DNA Polymerase	98 (10)	55 (5)	72 (10)	30
elovl2 vector construction	Dr_Elovl2_Fw_KpnI	Dr_Elovl2_Rv_XbaI	PrimeSTAR Max DNA Polymerase	98 (10)	55 (5)	72 (10)	30
Constructing co-expression vectors
Linearizing pYES2	pYES2_linearize_Fw	pYES2_linearize_Rv	PrimeSTAR Max DNA Polymerase	98 (10)	55 (5)	72 (40)	30
Isolating ADH1-elovl2	PADH1_DrElovl2_TADH1_Fw	PADH1_DrElovl2_TADH1Rv	PrimeSTAR Max DNA Polymerase	98 (10)	55 (5)	72 (10)	30
